# Supplementary material for: TILLING-by-Sequencing+ to Decipher Oil Biosynthesis Pathway in Soybeans: A New and Effective Platform for High-Throughput Gene Functional Analysis
Source: Int J Mol Sci. 2021 Apr 19;22(8):4219. doi: 10.3390/ijms22084219 (PMC8073088; doi:10.3390/ijms22084219)
Supplement: Supplementary file 1 [file ijms-22-04219-s001.zip]

Archive with 1 entries (1 files):
- ijms-1172381-supplementary.pdf
